# Supplementary material for: Private Sector Engagement for Tuberculosis Services in Latin America: A Systematic Review
Source: Int J Environ Res Public Health. 2025 Apr 25;22(5):681. doi: 10.3390/ijerph22050681 (PMC12110768; doi:10.3390/ijerph22050681)
Supplement: Supplementary file 1 [file ijerph-22-00681-s001.zip]

Archive with 1 entries (1 files):
- ijerph-3493683-supplementary.pdf
